# Supplementary material for: Self-Administered Virtual Reality for Postsurgical Pain Management: A Qualitative Study of Hospital Patients’ Reported Experiences
Source: J Clin Med. 2023 Oct 27;12(21):6805. doi: 10.3390/jcm12216805 (PMC10647437; doi:10.3390/jcm12216805)
Supplement: Supplementary file 1 [file jcm-12-06805-s001.zip]

Archive with 1 entries (1 files):
- jcm-2641305-supplementary.pdf
